# Supplementary material for: A multi-objective constraint-based approach for modeling genome-scale microbial ecosystems
Source: PLoS One. 2017 Feb 10;12(2):e0171744. doi: 10.1371/journal.pone.0171744 (PMC5302800; doi:10.1371/journal.pone.0171744)
Supplement: S2 File — A Stoichiometric Matrix of each guild used, along with thermodynamic data considered. (XLSX) [file pone.0171744.s002.xlsx]

## Sheet: S2_File
S2_File	This sheet
Model Sizes	Summary of reactions and metabolites of Taffs et al. 2009 and this work
SYN Model	Reactions, upper and lower bounds for SYN reactions. Reaction names were maintained from METACYC database
FAP Model	Reactions, upper and lower bounds for FAP reactions. Reaction names were maintained from METACYC database
SRB Model	Reactions, upper and lower bounds for SRB reactions. Reaction names were maintained from METACYC database
Equivalence of reactions	Equivalence between present model and Taffs et al. 2009 for Hot Spring Microbial Mat. A minus (-) sing refers to an opposite reaction direction
Photon Energy	Photon Energy Estimation
Standard Gibbs Energies	Values of Standard Gibbs Energies of Exchange metabolites
OptCom Comparison	Optimal Values calculated by OptCom

## Sheet: Model Sizes
	Taffs et al			Present Work
Model	#Metabolites	#Reactions		#Metabolites	#Reactions
SYN	32	43		62	64
FAP	33	48		64	68
SRB	28	38		51	60

## Sheet: SYN Model
#Reaction	Reactions Names	Reaction Formula	Lower Bound	Upper Bound	EC-NUMBER
1	1.1.1.39-RXN	(S)-malate + NAD+ → pyruvate + CO2 + NADH	0	1000	EC-1.1.1.38 // EC-1.1.1.39
2	RIBULOSE-BISPHOSPHATE-CARBOXYLASE-RXN	2 3-phospho-D-glycerate + 2 H+ ← D-ribulose-1,5-bisphosphate + CO2 + H2O	-1000	0	EC-4.1.1.39
3	1.18.1.2-RXN	2 a reduced ferredoxin + NADP+ + H+ → 2 an oxidized ferredoxin + NADPH	0	1000	EC-1.18.1.2
4	PLASTOQUINOL--PLASTOCYANIN-REDUCTASE-RXN	2 an oxidized plastocyanin + a plastoquinol + 2 H+[out] → 2 a reduced plastocyanin + a plastoquinone + 4 H+	0	1000	EC-1.10.9.1
5	RXN0-5266	2 an ubiquinol + 4 H+ + oxygen → 2 an ubiquinone + 4 H+[out] + 2 H2O	0	1000	EC-1.10.3.14
6	RXN-7774	2-oxoglutarate + H+ → succinate semialdehyde + CO2	0	1000	EC-4.1.1.71
7	RXN-15513	2-phospho-D-glycerate ↔ 3-phospho-D-glycerate	-1000	1000	EC-5.4.2.11
8	2PGADEHYDRAT-RXN	2-phospho-D-glycerate ↔ phosphoenolpyruvate + H2O	-1000	1000	EC-4.2.1.11
9	RXN-961	2-phosphoglycolate + 3-phospho-D-glycerate + 2 H+ ← D-ribulose-1,5-bisphosphate + oxygen	-1000	0	EC-4.1.1
10	GPH-RXN	2-phosphoglycolate + H2O → glycolate + phosphate	0	1000	EC-3.1.3.18
11	PHOSGLYPHOS-RXN	3-phospho-D-glycerate + ATP ↔ 1,3-bisphospho-D-glycerate + ADP	10	1000	EC-2.7.2.3
12	PSII-RXN	4 hv + 2 a plastoquinone + 2 H2O → 2 a plastoquinol + oxygen	0	1000	EC-1.10.3.9
13	RXN490-3650	a reduced plastocyanin + an oxidized ferredoxin + hv → an oxidized plastocyanin + a reduced ferredoxin	0	1000	EC-1.97.1.12
14	ACETATE--COA-LIGASE-ADP-FORMING-RXN	acetate + ATP + coenzyme A ↔ acetyl-CoA + ADP + phosphate	-1000	1000	EC-6.2.1.13
15	GLYCOGENSYN-RXN	ADP-alpha-D-glucose → ADP + PG	0	1000	EC-2.4.1.21
16	PHOSPHOGLUCMUT-RXN	alpha-D-glucose 1-phosphate ↔ alpha-D-glucose 6-phosphate	-1000	1000	EC-5.4.2.5 // EC-5.4.2.2
17	GLUC1PADENYLTRANS-RXN	alpha-D-glucose 1-phosphate + ATP + H+ → ADP-alpha-D-glucose + diphosphate	0	1000	EC-2.7.7.27
18	GLUCOSE-6-PHOSPHATE-1-EPIMERASE-RXN	alpha-D-glucose 6-phosphate ↔ beta-D-glucose 6-phosphate	-1000	1000	EC-5.1.3.15
19	TRANS-RXN-249	ATP + 4 H+ + H2O ↔ ADP + phosphate + 5 H+[out]	-1000	1000	EC-3.6.3.14
20	6PFRUCTPHOS-RXN	ATP + beta-D-fructofuranose 6-phosphate → ADP + fructose 1,6-bisphosphate + H+	0	1000	EC-2.7.1.11
21	RXN-14117	pyruvate + ATP = phosphoenolpyruvate + ADP + H+	-1000	1000	EC-2.7.1.40
22	PGLUCISOM-RXN	beta-D-glucose 6-phosphate ↔ beta-D-fructofuranose 6-phosphate	-1000	1000	EC-5.3.1.9
23	RXN-14047	citrate = D-threo-isocitrate	-1000	1000	EC-4.2.1.3
24	2TRANSKETO-RXN	D-erythrose 4-phosphate + D-xylulose 5-phosphate ↔ beta-D-fructofuranose 6-phosphate + D-glyceraldehyde 3-phosphate	-1000	1000	EC-2.2.1.1
25	RXN-14812	D-fructose 6-phosphate ↔ beta-D-fructofuranose 6-phosphate	-1000	1000	-
26	TRIOSEPISOMERIZATION-RXN	D-glyceraldehyde 3-phosphate ↔ dihydroxyacetone phosphate	-1000	1000	EC-5.3.1.1
27	GAPOXNPHOSPHN-RXN	D-glyceraldehyde 3-phosphate + NAD+ + phosphate ↔ 1,3-bisphospho-D-glycerate + NADH + H+	-1000	1000	EC-1.2.1.12
28	1.7.7.2-RXN	nitrite + 2 an oxidized ferredoxin + H2O ← nitrate + 2 a reduced ferredoxin	-1000	0	EC-1.7.7.2
29	FERREDOXIN--NITRITE-REDUCTASE-RXN	ammonium + 6 an oxidized ferredoxin + 2 H2O ← nitrite + 6 a reduced ferredoxin + 8 H+	-1000	0	EC-1.7.7.1
30	RIB5PISOM-RXN	D-ribose 5-phosphate ↔ D-ribulose 5-phosphate	-1000	1000	EC-5.3.1.6
31	RIBULP3EPIM-RXN	D-ribulose 5-phosphate ↔ D-xylulose 5-phosphate	-1000	1000	EC-5.1.3.1
32	PHOSPHORIBULOKINASE-RXN	D-ribulose 5-phosphate + ATP → D-ribulose-1,5-bisphosphate + ADP + H+	0	1000	EC-2.7.1.19
33	1TRANSKETO-RXN	D-sedoheptulose 7-phosphate + D-glyceraldehyde 3-phosphate ↔ D-ribose 5-phosphate + D-xylulose 5-phosphate	-1000	1000	EC-2.2.1.1
34	SEDOHEPTULOSE-BISPHOSPHATASE-RXN	D-sedoheptulose-1,7-bisphosphate + H2O → D-sedoheptulose 7-phosphate + phosphate	0	1000	EC-3.1.3.37
35	ISOCITRATE-DEHYDROGENASE-NAD+-RXN	D-threo-isocitrate + NAD+ = 2-oxoglutarate + CO2 + NADH	-1000	1000	EC-1.1.1.41
36	SEDOBISALDOL-RXN	dihydroxyacetone phosphate + D-erythrose 4-phosphate → D-sedoheptulose-1,7-bisphosphate	0	1000	EC-4.1.2
37	F16ALDOLASE-RXN	fructose 1,6-bisphosphate ↔ dihydroxyacetone phosphate + D-glyceraldehyde 3-phosphate	-1000	1000	EC-4.1.2.13
38	F16BDEPHOS-RXN	fructose 1,6-bisphosphate + H2O → beta-D-fructofuranose 6-phosphate + phosphate	0	1000	EC-3.1.3.11
39	RXN0-5224	hydrogen carbonate + H+ ← CO2 + H2O	-1000	0	EC-4.2.1.1
40	CITSYN-RXN	oxaloacetate + acetyl-CoA + H2O → citrate + coenzyme A + H+	0	1000	EC-2.3.3.16 // EC-2.3.3.1
41	PEPCARBOXYKIN-RXN	oxaloacetate + ATP → CO2 + phosphoenolpyruvate + ADP	0	1000	EC-4.1.1.49
42	PEPCARBOX-RXN	oxaloacetate + phosphate ← phosphoenolpyruvate + hydrogen carbonate	-1000	0	EC-4.1.1.31
43	PYRUFLAVREDUCT-RXN	pyruvate + 2 an oxidized ferredoxin + coenzyme A ↔ acetyl-CoA + CO2 + 2 a reduced ferredoxin + H+	-1000	1000	EC-1.2.7.1
44	PEPDEPHOS-RXN	pyruvate + ATP ← phosphoenolpyruvate + ADP + H+	-1000	0	EC-2.7.1.40
45	SUCCSEMIALDDEHYDROG-RXN	succinate semialdehyde + NADP+ + H2O → succinate + NADPH + 2 H+	0	1000	EC-1.2.1.79
46	SUCCINATE-DEHYDROGENASE-UBIQUINONE-RXN	succinate + an ubiquinone → fumarate + an ubiquinol	0	1000	EC-1.3.5.1
47	INORGPYROPHOSPHAT-RXN	diphosphate + H2O → 2 phosphate + H+	0	1000	EC-3.6.1.1
48	FUMHYDR-RXN	(S)-malate ↔ fumarate + H2O	-1000	1000	EC-4.2.1.2
49	NADH-DEHYDROG-A-RXN	NADH + an ubiquinone + 5 H+ ↔ NAD+ + an ubiquinol + 4 H+[out]	-1000	1000	EC-1.6.5.3
50	ATP-Hydrolisis	ATP + 2 H2O → ADP + Pi + H+	0	1000	-
51	Proton_Neutralization	H+ + OH- → H2O	0	1000	-
52	Nitrite_EX	↔ 1 NO2	0	1000	-
53	P_EX	↔ 1 Pi	-1000	1000	-
54	O2_EX	↔ 1 OXYGEN-MOLECULE	-1000	1000	-
55	CO2_EX	↔ 1 CARBON-DIOXIDE	-1000	1000	-
56	PG_EX	↔ 1 PG	-1000	1000	-
57	GLYC_EX_	↔ 1 GLYCOLLATE	-1000	1000	-
58	H2O_EX	↔ 1 WATER	-1000	1000	-
59	LIGHT_EX	↔ 1 Light	-1000	1000	-
60	NH3_EX	↔ 1 NH3	0	1000	-
61	AC_EX	↔ 1 ACET	-1000	1000	-
62	ION-HYDROXY_EX	↔ 1 OH-	-1000	1000	-
63	bm_syn	1.472 _2-KETOGLUTARATE + 1.233 ACETYL-COA + 50 ATP + 0.531 ERYTHROSE-4P + 0.069 GLC-6-P + 14.635 NADH + 12.513 NH3 + 2.379 OXALACETIC_ACID + 2.679 PHOSPHO-ENOL-PYRUVATE + 4.077 PYRUVATE + 0.787 RIBOSE-5P → 50 ADP + 1.233 CO-A + 14.635 NAD	0	1000	-
64	BM_EX

## Sheet: FAP Model
#Reaction	Reaction Names	Reaction Formula	Lower Bound	Upper Bound	EC-NUMBER
1	RXN-5901	(R)-3-hydroxybutanoyl-CoA + NADP+ ← acetoacetyl-CoA + NADPH + H+	-1000	0	EC-1.1.1.36
2	RXN1-42	(R)-3-hydroxybutanoyl-CoA → PHB + coenzyme A	0	1000	EC-2.3.1
3	FUMHYDR-RXN	(S)-malate ↔ fumarate + H2O	-1000	1000	EC-4.2.1.2
4	1.1.1.39-RXN	(S)-malate + NAD+ → pyruvate + CO2 + NADH	0	1000	EC-1.1.1.38 // EC-1.1.1.39
5	MALATE-DEH-RXN	(S)-malate + NAD+ ↔ oxaloacetate + NADH + H+	-1000	1000	EC-1.1.1.37
6	1.18.1.2-RXN	2 a reduced ferredoxin[membrane] + NADP+[membrane] + H+[membrane] → 2 an oxidized ferredoxin[membrane] + NADPH[membrane]	0	1000	EC-1.18.1.2
7	ACETYL-COA-ACETYLTRANSFER-RXN	2 acetyl-CoA ↔ acetoacetyl-CoA + coenzyme A	-1000	1000	EC-2.3.1.9
8	1.10.2.2-RXN	2 an oxidized c-type cytochrome[membrane] + an ubiquinol[membrane] → 2 a reduced c-type cytochrome[membrane] + an ubiquinone[membrane]	0	1000	EC-1.10.2.2
9	PLASTOQUINOL--PLASTOCYANIN-REDUCTASE-RXN	2 an oxidized plastocyanin[in] + a plastoquinol[membrane] + 2 H+[out] → 2 a reduced plastocyanin[in] + a plastoquinone[membrane] + 4 H+[in]	0	1000	EC-1.10.9.1
10	2OXOGLUTARATEDEH-RXN	2-oxoglutarate + coenzyme A + NAD+ → succinyl-CoA + CO2 + NADH	0	1000
11	RXN-15513	2-phospho-D-glycerate ↔ 3-phospho-D-glycerate	-1000	1000	EC-5.4.2.11
12	2PGADEHYDRAT-RXN	2-phospho-D-glycerate ↔ phosphoenolpyruvate + H2O	-1000	1000	EC-4.2.1.11
13	GPH-RXN	2-phosphoglycolate + H2O → glycolate + phosphate	0	1000	EC-3.1.3.18
14	PHOSGLYPHOS-RXN	3-phospho-D-glycerate + ATP ↔ 1,3-bisphospho-D-glycerate + ADP	-1000	1000	EC-2.7.2.3
15	CYTOCHROME-C-OXIDASE-RXN	4 a reduced c-type cytochrome[membrane] + oxygen[membrane] → 4 an oxidized c-type cytochrome[membrane] + 2 H2O[membrane]	0	1000	EC-1.9.3.1
16	RXN490-3650	a reduced plastocyanin + an oxidized ferredoxin + hν ↔ an oxidized plastocyanin + a reduced ferredoxin	-1000	1000	EC-1.97.1.12
17	RXN-2802	acetyl-CoA + 2 H2O → glyoxylate + coenzyme A + 5 H+	0	1000
18	MALSYN-RXN	acetyl-CoA + glyoxylate + H2O → (S)-malate + coenzyme A + H+	0	1000	EC-2.3.3.9
19	GLUCOSE-6-PHOSPHATE-1-EPIMERASE-RXN	α-D-glucose 6-phosphate ↔ β-D-glucose 6-phosphate	-1000	1000	EC-5.1.3.15
20	TRANS-RXN-249	ATP + 4 H+[in] + H2O ↔ ADP + phosphate + 5 H+[out]	-1000	1000	EC-3.6.3.14
21	6PFRUCTPHOS-RXN	ATP + β-D-fructofuranose 6-phosphate → ADP + fructose 1,6-bisphosphate + H+	0	1000	EC-2.7.1.11
22	PGLUCISOM-RXN	β-D-glucose 6-phosphate ↔ β-D-fructofuranose 6-phosphate	-1000	1000	EC-5.3.1.9
23	GLU6PDEHYDROG-RXN	β-D-glucose 6-phosphate + NADP+ → 6-phospho D-glucono-1,5-lactone + NADPH + H+	0	1000	EC-1.1.1.49
24	RXN-14047	citrate = D-threo-isocitrate	-1000	1000	EC-4.2.1.3
25	2TRANSKETO-RXN	D-erythrose 4-phosphate + D-xylulose 5-phosphate → β-D-fructofuranose 6-phosphate + D-glyceraldehyde 3-phosphate	0	1000	EC-2.2.1.1
26	RXN-14812	D-fructose 6-phosphate ↔ β-D-fructofuranose 6-phosphate	-1000	1000
27	RXN-3341	D-gluconate 6-phosphate + NAD+ = D-ribulose 5-phosphate + CO2 + NADH	-1000	1000	EC-1.1.1.343
28	TRIOSEPISOMERIZATION-RXN	D-glyceraldehyde 3-phosphate ↔ dihydroxyacetone phosphate	-1000	1000	EC-5.3.1.1
29	TRANSALDOL-RXN	D-glyceraldehyde 3-phosphate + D-sedoheptulose 7-phosphate → β-D-fructofuranose 6-phosphate + D-erythrose 4-phosphate	0	1000	EC-2.2.1.2
30	GAPOXNPHOSPHN-RXN	D-glyceraldehyde 3-phosphate + NAD+ + phosphate ↔ 1,3-bisphospho-D-glycerate + NADH + H+	-1000	1000	EC-1.2.1.12
31	RIB5PISOM-RXN	D-ribose 5-phosphate ← D-ribulose 5-phosphate	-1000	0	EC-5.3.1.6
32	RIBULP3EPIM-RXN	D-ribulose 5-phosphate → D-xylulose 5-phosphate	0	1000	EC-5.1.3.1
33	1TRANSKETO-RXN	D-sedoheptulose 7-phosphate + D-glyceraldehyde 3-phosphate ← D-ribose 5-phosphate + D-xylulose 5-phosphate	-1000	0	EC-2.2.1.1
34	ISOCIT-CLEAV-RXN	D-threo-isocitrate → glyoxylate + succinate	0	1000	EC-4.1.3.1
35	ISOCITDEH-RXN	D-threo-isocitrate + NADP+ → 2-oxoglutarate + CO2 + NADPH	0	1000	EC-1.1.1.42
36	INORGPYROPHOSPHAT-RXN	diphosphate + H2O → 2 phosphate + H+	0	1000	EC-3.6.1.1
37	F16ALDOLASE-RXN	fructose 1,6-bisphosphate ↔ dihydroxyacetone phosphate + D-glyceraldehyde 3-phosphate	-1000	1000	EC-4.1.2.13
38	F16BDEPHOS-RXN	fructose 1,6-bisphosphate + H2O → β-D-fructofuranose 6-phosphate + phosphate	0	1000	EC-3.1.3.11
39	GLYCOLATE-REDUCTASE-RXN	glycolate + NAD+ = glyoxylate + NADH + H+	-1000	1000	EC-1.1.1.26
40	RXN0-5224	hydrogen carbonate + H+ ← CO2 + H2O	-1000	0	EC-4.2.1.1
41	HYDROGEN-DEHYDROGENASE-RXN	NAD+ + H2 ↔ NADH + H+	-1000	1000	EC-1.12.1.2
42	NADH-DEHYDROG-A-RXN	NADH[in] + an ubiquinone[membrane] + 5 H+[in] ↔ NAD+[in] + an ubiquinol[membrane] + 4 H+[out]	-1000	1000	EC-1.6.5.3
43	CITSYN-RXN	oxaloacetate + acetyl-CoA + H2O → citrate + coenzyme A + H+	0	1000	EC-2.3.3.16, EC-2.3.3.1
44	PEPCARBOXYKIN-RXN	oxaloacetate + ATP → CO2 + phosphoenolpyruvate + ADP	0	1000	EC-4.1.1.49
45	PEPCARBOX-RXN	oxaloacetate + phosphate ← phosphoenolpyruvate + hydrogen carbonate	-1000	0	EC-4.1.1.31
46	PYRUFLAVREDUCT-RXN	pyruvate + 2 an oxidized ferredoxin + coenzyme A ↔ acetyl-CoA + CO2 + 2 a reduced ferredoxin + H+	-1000	1000	EC-1.2.7.1
47	PEPDEPHOS-RXN	pyruvate + ATP ↔ phosphoenolpyruvate + ADP + H+	-1000	1000	EC-2.7.1.40
48	SUCCCOASYN-RXN	succinate + ATP + coenzyme A ↔ succinyl-CoA + ADP + phosphate	-1000	1000	EC-6.2.1.5
49	SUCCINATE-DEHYDROGENASE-UBIQUINONE-RXN	succinate[in] + an ubiquinone[membrane] → fumarate[in] + an ubiquinol[membrane]	0	1000	EC-1.3.5.1
50	CYCLYC-PI	2 H+ + a reduced ferredoxin + an oxidized plastocyanin → 2 H+[out] + an oxidized ferredoxin + a reduced plastocyanin	0	1000
51	ACETATE--COA-LIGASE-RXN	acetate + ATP + coenzyme A → acetyl-CoA + AMP + diphosphate	0	1000	EC-6.2.1.1
52	ADENYL-KIN-RXN	AMP + ATP → 2 ADP	0	1000	EC-2.7.4.3
53	INORGPYROPHOSPHAT-RXN	diphosphate + H2O → 2 phosphate + H+	0	1000	EC-3.6.1.1
54	6PGLUCONOLACT-RXN	6-phospho D-glucono-1,5-lactone + H2O → D-gluconate 6-phosphate + H+	0	1000	EC-3.1.1.31
55	H2 Production	ATP + 4 NADH + 3 H+ → ADP + 4 NADH+ + 4 H2	0	1000
56	Proton_Neutralization	H+ + OH- → H2O	0	1000
57	P_EX	↔ 1 Pi	-1000	1000
58	O2_EX	↔ 1 OXYGEN-MOLECULE	-1000	1000
59	CO2_EX	↔ 1 CARBON-DIOXIDE	-1000	1000
60	H2_EX	↔ HYDROGEN-MOLECULE	-1000	1000
61	GLYC_EX_	↔ 1 GLYCOLLATE	-1000	1000
62	H2O_EX	↔ 1 WATER	-1000	1000
63	LIGHT_EX	↔ 1 Light	-1000	1000
64	NH3_EX	↔ 1 NH3	-1000	1000
65	AC_EX	↔ 1 ACET	-1000	1000
66	ION-HYDROXY_EX	↔ 1 OH-	-1000	1000
67	bm_fap	1.472 _2-KETOGLUTARATE + 1.233 ACETYL-COA + 50 ATP + 0.531 ERYTHROSE-4P + 0.069 GLC-6-P + 14.635 NADH + 12.513 NH3 + 2.379 OXALACETIC_ACID + 2.679 PHOSPHO-ENOL-PYRUVATE + 4.077 PYRUVATE + 0.787 RIBOSE-5P → 50 ADP + 1.233 CO-A + 14.635 NAD	0	1000
68	BM_EX

## Sheet: SRB Model
#Reaction	Reaction Names	Reaction Formula	Lower Bound	Upper Bound	EC-NUMBER
1	CODH-PWY	2 CO2 + 3 NADH + 3 a reduced ferredoxin + CoA + ATP + 5 H+ → acetyl-CoA + ADP + phosphate + 3 NAD+ + 3 a reduced ferredoxin + 2 H2O	0	1000
2	SUCCINATE-DEHYDROGENASE-UBIQUINONE-RXN	succinate + an ubiquinone → fumarate + an ubiquinol	0	1000	EC-1.3.5.1
3	FUMHYDR-RXN	(S)-malate ↔ fumarate + H2O	-1000	1000	EC-4.2.1.2
4	MALATE-DEH-RXN	(S)-malate + NAD+ ↔ oxaloacetate + NADH + H+	-1000	1000	EC-1.1.1.37
5	SUCCINYL-COA-HYDROLASE-RXN	succinyl-CoA + H2O → succinate + coenzyme A + H+	0	1000	EC-3.1.2.3
6	2-OXOGLUTARATE-SYNTHASE-RXN	2-oxoglutarate + 2 an oxidized ferredoxin + coenzyme A → succinyl-CoA + CO2 + 2 a reduced ferredoxin + H+	0	1000	EC-1.2.7.3
7	RXN-15513	2-phospho-D-glycerate ↔ 3-phospho-D-glycerate	-1000	1000	EC-5.4.2.11
8	2PGADEHYDRAT-RXN	2-phospho-D-glycerate ↔ phosphoenolpyruvate + H2O	-1000	1000	EC-4.2.1.11
9	PHOSGLYPHOS-RXN	3-phospho-D-glycerate + ATP ↔ 1,3-bisphospho-D-glycerate + ADP	-1000	1000	EC-2.7.2.3
10	6PFRUCTPHOS-RXN	ATP + β-D-fructofuranose 6-phosphate → ADP + fructose 1,6-bisphosphate + H+	0	1000	EC-2.7.1.11
11	R302-RXN	β-D-fructofuranose 6-phosphate + ADP ← fructose 1,6-bisphosphate + AMP + H+	-1000	0	EC-2.7.1.146
12	PGLUCISOM-RXN	β-D-glucose 6-phosphate ↔ β-D-fructofuranose 6-phosphate	-1000	1000	EC-5.3.1.9
13	1.12.1.3-RXN	NAD+ + H2 ↔ NADH + H+	-1000	1000	EC-1.12.1.3
14	NADH-DEHYDROG-A-RXN	NADH[in] + an ubiquinone[membrane] + 5 H+[in] ↔ NAD+[in] + an ubiquinol[membrane] + 4 H+[out]	-1000	1000	EC-1.6.5.3
15	2TRANSKETO-RXN	D-erythrose 4-phosphate + D-xylulose 5-phosphate → β-D-fructofuranose 6-phosphate + D-glyceraldehyde 3-phosphate	0	1000	EC-2.2.1.1
16	TRIOSEPISOMERIZATION-RXN	D-glyceraldehyde 3-phosphate ↔ dihydroxyacetone phosphate	-1000	1000	EC-5.3.1.1
17	1.2.7.6-RXN	D-glyceraldehyde 3-phosphate + 2 an oxidized ferredoxin + H2O ← 3-phospho-D-glycerate + 2 a reduced ferredoxin + 2 H+	-1000	0	EC-1.2.7.6
18	TRANSALDOL-RXN	D-glyceraldehyde 3-phosphate + D-sedoheptulose 7-phosphate → β-D-fructofuranose 6-phosphate + D-erythrose 4-phosphate	0	1000	EC-2.2.1.2
19	GAPOXNPHOSPHN-RXN	D-glyceraldehyde 3-phosphate + NAD+ + phosphate ↔ 1,3-bisphospho-D-glycerate + NADH + H+	-1000	1000	EC-1.2.1.12
20	RIB5PISOM-RXN	D-ribose 5-phosphate ← D-ribulose 5-phosphate	-1000	0	EC-5.3.1.6
21	RIBULP3EPIM-RXN	D-ribulose 5-phosphate → D-xylulose 5-phosphate	0	1000	EC-5.1.3.1
22	1TRANSKETO-RXN	D-sedoheptulose 7-phosphate + D-glyceraldehyde 3-phosphate ← D-ribose 5-phosphate + D-xylulose 5-phosphate	-1000	0	EC-2.2.1.1
23	ISOCITDEH-RXN	D-threo-isocitrate + NADP+ → 2-oxoglutarate + CO2 + NADPH	0	1000	EC-1.1.1.42
24	F16ALDOLASE-RXN	fructose 1,6-bisphosphate ↔ dihydroxyacetone phosphate + D-glyceraldehyde 3-phosphate	-1000	1000	EC-4.1.2.13
25	F16BDEPHOS-RXN	fructose 1,6-bisphosphate + H2O → β-D-fructofuranose 6-phosphate + phosphate	0	1000	EC-3.1.3.11
26	RXN-12215	2 an oxidized ferredoxin + NAD+ + 2 H2 ← 2 a reduced ferredoxin + NADH + 5 H+	-1000	0	EC-1.12.1.4
27	RXN0-5224	hydrogen carbonate + H+ ← CO2 + H2O	-1000	0	EC-4.2.1.1
28	CITSYN-RXN	oxaloacetate + acetyl-CoA + H2O → D-threo-isocitrate + coenzyme A + H+	0	1000	EC-2.3.3.16 EC-2.3.3.1
29	PEPCARBOXYKIN-RXN	oxaloacetate + ATP → CO2 + phosphoenolpyruvate + ADP	0	1000	EC-4.1.1.49
30	PEPCARBOX-RXN	oxaloacetate + phosphate ← phosphoenolpyruvate + hydrogen carbonate	-1000	0	EC-4.1.1.31
31	PYRUFLAVREDUCT-RXN	pyruvate + 2 an oxidized ferredoxin + coenzyme A ↔ acetyl-CoA + CO2 + 2 a reduced ferredoxin + H+	-1000	1000	EC-1.2.7.1
32	PEPDEPHOS-RXN	pyruvate + ATP ↔ phosphoenolpyruvate + ADP + H+	-1000	1000	EC-2.7.1.40
33	PEPSYNTH-RXN	pyruvate + ATP + H2O → phosphoenolpyruvate + AMP + phosphate + 2 H+	0	1000	EC-2.7.9.2
34	PYRUVATE-CARBOXYLASE-RXN	pyruvate + hydrogen carbonate + ATP → oxaloacetate + ADP + phosphate + H+	0	1000	EC-6.4.1.1
35	G6P-RXN	β-D-glucose 6-phosphate + 2 NAD+ + H2O → CO2 + 2 NADH + 2 H+ + D-ribulose 5-phosphate	0	1000
36	SULFATE-ADENYLYLTRANS-RXN	sulfate + ATP + H+ ↔ adenosine 5'-phosphosulfate + diphosphate	-1000	1000	EC-2.7.7.4
37	ADENYLYLSULFATE-REDUCTASE-RXN	sulfite + AMP + an unknown oxidized electron acceptor + 2 H+ ↔ adenosine 5'-phosphosulfate + an unknown reduced electron acceptor	-1000	1000	EC-1.8.99.2
38	RXN-8315	sulfite + H+ ↔ bisulfite	-1000	1000
39	RXN-8339	thiosulfate + an unknown reduced electron acceptor = sulfite + hydrogen sulfide + an unknown oxidized electron acceptor + H+	-1000	1000	EC-1.97.1
40	HYDROGENSULFITE-REDUCTASE-RXN	trithionate + an unknown oxidized electron acceptor + 2 H2O + OH- ← 3 bisulfite + an unknown reduced electron acceptor	-1000	0	EC-1.8.99.3
41	R186-RXN	trithionate + bisulfite + an unknown reduced electron acceptor → thiosulfate + 2 bisulfite + an unknown oxidized electron acceptor	0	1000
42	ISOCIT-CLEAV-RXN	D-threo-isocitrate → glyoxylate + succinate	0	1000	EC-4.1.3.1
43	ATPSYN-RXN	ATP + 4 H+ + H2O ↔ ADP + phosphate + 5 H+[out]	-1000	1000	EC-3.6.3.14
44	ACETATE--COA-LIGASE-RXN	acetate + ATP + coenzyme A → acetyl-CoA + AMP + diphosphate	0	1000	EC-6.2.1.1
45	MALSYN-RXN	acetyl-CoA + glyoxylate + H2O → (S)-malate + coenzyme A + H+	0	1000	EC-2.3.3.9
46	ATP-Hydrolisis	ATP + 2 H2O → ADP + Pi + H+	0	1000
47	Proton_Neutralization	H+ + OH- → H2O	0	1000
48	INORGPYROPHOSPHAT-RXN	diphosphate + H2O → 2 phosphate + H+	0	1000
49	ADENYL-KIN-RXN	AMP + ATP → 2 ADP	0	1000
50	P_EX	↔ 1 Pi	-1000	1000
51	CO2_EX	↔ 1 CARBON-DIOXIDE	-1000	1000
52	H2_EX	↔ HYDROGEN-MOLECULE	-1000	1000
53	H2O_EX	↔ 1 WATER	-1000	1000
54	SO4_EX	↔ 1 SULFATE	-1000	1000
55	NH3_EX	↔ 1 NH3	-1000	1000
56	AC_EX	↔ 1 ACET	-1000	1000
57	ION-HYDROXY_EX	↔ 1 OH-	-1000	1000
58	HS_EX	↔ 1 HS	-1000	1000
59	biomass_srb	1.472 _2-KETOGLUTARATE + 1.233 ACETYL-COA + 50 ATP + 0.531 ERYTHROSE-4P + 0.069 GLC-6-P + 14.635 NADH + 12.513 NH3 + 2.379 OXALACETIC_ACID + 2.679 PHOSPHO-ENOL-PYRUVATE + 4.077 PYRUVATE + 0.787 RIBOSE-5P → 50 ADP + 1.233 CO-A + 14.635 NAD	0	1000

## Sheet: Equivalence of reactions
Taffs et al. 2009	Present Work
syn1	-22,-18,-16,17,15
syn2	25,-22,-18
syn3	-37,38,-25
syn4	27, 11
syn5	21
syn6	43,3
syn7	18
syn8	31
syn9	30
syn10	-33,-34,-36,-37,20,25,
syn11	24,25
syn12	40,23
syn13	55
syn14	60
syn15	53
syn16	64
syn17	12,4,13,3,19
syn18	49
syn19	39,42
syn20	54
syn21	9,7,10,32
syn22	57
syn23	44
syn24	2,7,8,32
syn25	25,20,37
syn26	35
syn27	1
syn28	6,45
syn29	Eliminated
syn30	41
syn31	14
syn32	46,5,19,48
syn33	2
fap1	22
fap2	21,37,28
fap3	-12,11,14,30
fap4	33
fap5	23,54,27
fap6	32
fap7	31
fap8	33,29
fap9	25
fap10	43
fap11	35
fap12	10,-48
fap13
fap14	5
fap15	3,4
fap16	18
fap17	4
fap18	44
fap19	18,5,44
fap20	41
fap21
fap22
fap23
fap24
fap25
fap26	16,50
fap27	42,15,8,20
fap28	39
fap29	40,45
fap30	46,6
fap31	18,4
fap32	47
fap33
fap34
fap35
fap36	7,-1,2
fap37	51
srb1	35
srb2	20
srb3	21
srb4	22,18
srb5	15
srb6	29
srb7	7,8,9,19
srb8	24,25,16
srb9	12
srb10	27,34
srb11	28
srb12	23
srb13	5,6
srb14	36,37,38,39,40,41,2,3,4
srb15	44
srb16	47,4
srb17	1
srb18	31
srb19	13
srb20	45,14
srb21
srb22	BM
srb23
srb24
srb25
srb26	26
srb27	33
srb28	32
srb29	46

## Sheet: Photon Energy
	Respiration	Glucose + 6 O2 = 6 CO2 + 6 H2O					Compound	G0 [kJ/mol]
	Photosynthesis	6 CO2 + 6 H2O + 48 hv = Glucose + 6 O2					Glucose	-429.7
							O2	16.4
							CO2	-386
	G0 Respiration	-2921.3	[kJ/mol]				H2O	-156.1
	G0 hv	60.8604	[kJ/mol]
	G0 Photosynthesis	0	[kJ/mol]

## Sheet: Standard Gibbs Energies 
	Compound	Standard Gibbs Energy (kJ mol^-1)
	Acetate	-248.3
	CO2	-386
	Glycolate	-409.9
	H2	98.7
	H2O	-156.1
	HS	50.8
	hv	60.86
	NH3	82.3
	Nitrate	-109.4
	O2	16.4
	P	-1059
	SO4	-747
	Glucose	-429.7
	Energies Calculated at pH=7.0 and Ionic Strength = 0.1 for aqueous state

## Sheet: OptCom Comparision
			OptCom Biomass Predictions
Method	ID	Constraint	SYN	FAP	SRB	TOTAL
OptCom	O1	Vbmsyn < 1.0	0.9999	0	0	0.9999
OptCom	O2	Vbmsyn < 0.9	0.9	0.122	0	1.02
OptCom	O3	Vbmsyn < 0.8	0.8	0.244	0	1.044
OptCom	O4	Vbmsyn < 0.7	0.7	0.366	0	1.066
OptCom	O5	Vbmsyn < 0.6	0.6	0.488	0	1.088
OptCom	O6	Vbmsyn < 0.5	0.5	0.61	0	1.11
OptCom	O7	Vbmsyn < 0.4	0.4	0.732	0	1.132
OptCom	O8	Vbmsyn < 0.3	0.3	0.854	0	1.154
OptCom	O9	Vbmsyn < 0.2	0.2	0.8266	0.1224	1.1491
OptCom	O10	Vbmsyn < 0.1	0.1	0.7404	0.2831	1.134
OptCom	O11	Vbmsyn < 0.0	0	0.6542	0.4638	1.118
D OptCom	D1	SYN:FAP = 1.5	0.647	0.431	0	1.0777
D OptCom	D2	SYN:FAP = 2.5	0.753	0.301	0	1.0543
D OptCom	D3	SYN:FAP = 3.5	0.81	0.231	0	1.0417
Optcom Flux Prediction
		Flux EX. SYN NH3
Method	ID	OptCom	MO-FVA min	MO-FVA max
OptCom	O1	0	0	0.776421
OptCom	O2	0.7762	0.687338	1.4752
OptCom	O3	1.5527	1.37468	2.17398
OptCom	O4	2.3291	2.11929	2.87276
OptCom	O5	3.1055	2.80663	3.57154
OptCom	O6	3.8829	3.49397	4.27032
OptCom	O7	4.6584	4.18131	4.96909
OptCom	O8	5.4349	4.86865	5.66787
OptCom	O9	6.2113	5.59263	6.36665
OptCom	O10	6.9878	6.19517	7.06543
OptCom	O11	7.7642	6.93747	7.76421
D OptCom	D1	2.7435	2.46296	3.22215
D OptCom	D2	1.917	1.71835	2.52337
D OptCom	D3	1.4733	1.3174	2.1041
		Flux EX. SYN AC
Method	ID	OptCom	MO-FVA min	MO-FVA max
OptCom	O1	9.7125	8.54867	10.3885
OptCom	O2	10.1583	8.92628	10.7932
OptCom	O3	10.6042	9.30389	11.198
OptCom	O4	11.0501	9.80024	11.5857
OptCom	O5	11.4961	10.1779	11.9904
OptCom	O6	11.942	10.5555	12.3951
OptCom	O7	12.388	10.9331	12.7999
OptCom	O8	12.8338	11.3107	13.2046
OptCom	O9	13.2797	11.9742	13.5984
OptCom	O10	13.7257	12.23	14.0283
OptCom	O11	14.1716	12.6654	14.4167
D OptCom	D1	11.2181	9.98905	11.7881
D OptCom	D2	10.8135	9.49269	11.4003
D OptCom	D3	10.5587	9.28987	11.1541
		Flux EX. SYN GLYC
Method	ID	OptCom	MO-FVA min	MO-FVA max
OptCom	O1	1.2845	1.15606	1.34853
OptCom	O2	1.2918	1.16057	1.35588
OptCom	O3	1.299	1.16508	1.36323
OptCom	O4	1.3062	1.1796	1.36638
OptCom	O5	1.3135	1.18411	1.37373
OptCom	O6	1.3207	1.18863	1.38108
OptCom	O7	1.328	1.19314	1.38843
OptCom	O8	1.3352	1.19765	1.39577
OptCom	O9	1.3424	1.2103	1.39648
OptCom	O10	1.3496	1.20287	1.40901
OptCom	O11	1.3569	1.21265	1.41339
D OptCom	D1	1.31	1.18186	1.37006
D OptCom	D2	1.3024	1.16734	1.3669
D OptCom	D3	1.2982	1.16663	1.36165
		Flux EX. SYN CO2
Method	ID	OptCom	MO-FVA min	MO-FVA max
OptCom	O1	-33.0266	-33.3341	-29.7239
OptCom	O2	-32.8296	-33.1643	-29.5009
OptCom	O3	-32.6327	-32.9945	-29.2778
OptCom	O4	-32.4357	-32.7874	-29.2839
OptCom	O5	-32.2387	-32.6176	-29.0609
OptCom	O6	-32.0417	-32.4477	-28.8378
OptCom	O7	-31.8448	-32.2779	-28.6148
OptCom	O8	-31.6478	-32.108	-28.3918
OptCom	O9	-31.4508	-31.9144	-28.355
OptCom	O10	-31.2538	-31.7996	-27.8587
OptCom	O11	-31.0568	-31.5941	-27.7562
D OptCom	D1	-32.3305	-32.7025	-29.1724
D OptCom	D2	-32.5402	-32.9095	-29.1663
D OptCom	D3	-32.6528	-33.004	-29.346
